# Supplementary material for: Effects of Surfactants on Zein Cast Films for Simultaneous Delivery of Two Hydrophilic Active Components
Source: Materials (Basel). 2022 Apr 11;15(8):2795. doi: 10.3390/ma15082795 (PMC9027419; doi:10.3390/ma15082795)
Supplement: Supplementary file 1 [file materials-15-02795-s001.zip]

Archive with 1 entries (1 files):
- materials-1660005-Supplementary.pdf
